# Supplementary material for: Short-Term Dairy Product Elimination and Reintroduction Minimally Perturbs the Gut Microbiota in Self-Reported Lactose-Intolerant Adults
Source: mBio. 2022 Jun 13;13(3):e01051-22. doi: 10.1128/mbio.01051-22 (PMC9239098; doi:10.1128/mbio.01051-22)
Supplement: TABLE S1 [file mbio.01051-22-s0001.xlsx]

## Sheet: Sheet1
Demographic variable	Summary Statistics
Age	Median: 32 years old; Range: 23-60 years
Sex	Female: n=9; Male: n=3
Prior amount of dairy products in diet	No dairy: n=2; some dairy: n=4; lactose-free dairy: n=4; regular dairy: n=2
Clinical status from HBT from first baseline	Intolerant: n=8; tolerant: n=4
