# Supplementary material for: Short-Term Dairy Product Elimination and Reintroduction Minimally Perturbs the Gut Microbiota in Self-Reported Lactose-Intolerant Adults
Source: mBio. 2022 Jun 13;13(3):e01051-22. doi: 10.1128/mbio.01051-22 (PMC9239098; doi:10.1128/mbio.01051-22)
Supplement: TABLE S2 [file mbio.01051-22-s0002.xlsx]

## Sheet: Supplementary Table 2a
ParticipantID	HBT1	HBT2	HBT3	HBT4
A2222	2	NA	NA	NA
A4444	2	1	1	0
A5555	4	3	4	2.5
A6666	3	3	3	NA
A7777	1	1	3	0
A8888	1	1	1	1
A9999	0	1	1	1
B1123	1	1	NA	NA
B2234	2	0	0	0
B3345	1	0	0	0
B4456	2	0	0	1
B5567	1	1	1	0
B6678	1	1	0	0
B7789	0	1	0	1
B8890	2	0	0	0
B9901	4	3	3	4

## Sheet: Supplementary Table 2b
ParticipantID	ReportedSymptoms_FinalWeek
A4444	0
A5555	4
A7777	0
A8888	0
B2234	1
B3345	0
B4456	1
B5567	2
B6678	0
B7789	1
B8890	0
B9901	0
